# Supplementary material for: Comparative Genomics of the Balsaminaceae Sister Genera Hydrocera triflora and Impatiens pinfanensis
Source: Int J Mol Sci. 2018 Jan 23;19(1):319. doi: 10.3390/ijms19010319 (PMC5796262; doi:10.3390/ijms19010319)
Supplement: Supplementary file 1 [file ijms-19-00319-s001.zip]

Archive with 4 entries (2 files):
- ijms-260121-supplementary/
- ijms-260121-supplementary/ijms- 260121-supplmentary/
- ijms-260121-supplementary/ijms- 260121-supplmentary/ijms-260121-supplementary1-3.pdf
- ijms-260121-supplementary/ijms- 260121-supplmentary/Supplementary file S4. Single data matrix of 51 protein coding sequences of all the 44 cp genomes..fas
