# Supplementary material for: Comparative Genomics of the Balsaminaceae Sister Genera Hydrocera triflora and Impatiens pinfanensis
Source: Int J Mol Sci. 2018 Jan 23;19(1):319. doi: 10.3390/ijms19010319 (PMC5796262; doi:10.3390/ijms19010319)
Supplement: Supplementary file 1 [file ijms-19-00319-s001.zip › ijms-260121-supplementary/ijms- 260121-supplmentary/Supplementary file S4. Single data matrix of 51 protein coding sequences of all the 44 cp genomes..fas]

atpA=1-1524
atpB=1525-3033
atpE=3034-3465
atpH=3466-3711
atpI=3712-4455
cemA=4456-5152
matK=5153-6724
petA=6725-7687
petB=7688-8368
petD=8369-8914
petG=8915-9028
petL=9029-9124
petN=9125-9220
psaA=9221-11473
psaB=11474-13678
psaC=13679-13924
psaI=13925-14035
psaJ=14036-14177
psbA=14178-15239
psbB=15240-16766
psbC=16767-18230
psbD=18231-19292
psbE=19293-19544
psbF=19545-19664
psbH=19665-19916
psbI=19917-20027
psbJ=20028-20150
psbK=20151-20342
psbL=20343-20459
psbM=20460-20576
psbN=20577-20708
psbT=20709-20816
rbcL=20817-22244
rpl14=22245-22640
rpl2=22641-23510
rpl22=23511-24101
rpl32=24102-24311
rpl33=24312-24520
rpl36=24521-24634
rpoA=24635-25780
rpoC2=25781-30701
rps11=30702-31148
rps14=31149-31454
rps15=31455-31739
rps18=31740-32177
rps19=32178-32471
rps2=32472-33185
rps3=33186-34001
rps4=34002-34653
rps7=34654-35137
rps8=35138-35548
>Actinidia_kolomikta
ATGGTACCCATTCGAGCCGACGAAATTAGTAATATTATCCGTGAACGTATTGAGCAATATAATAGAGAAGTAAAGATTGTAAATACCGGTACCGTACTTCAAGTAGGCGATGGTATTGCTCGTATTCATGGTCTTGATGAAGTAATGGCAGGTGAATTAGTAGAATTTGAAGAGGGTACAATAGGCATTGCTCTGAATTTGGAATCAAATAATGTTGGTGTTGTATTAATGGGTGACGGTTTGATGATACAAGAAGGAAGTTCTGTAAAGGCAACAGGAAAAATTGCTCAGATACCAGTGAGTGAGGCCTATTTGGGTCGTGTTATAAATGCCCTGGCTAAACCTATTGATGGTAGGGGTGAAATTTCAGCTTCTGAATCTCGGTTAATTGAATCTCCC…
>Actinidia_polygama
ATGGTACCCATTCGAGCCGACGAAATTAGTAATATTATCCGTGAACGTATTGAGCAATATAATAGAGAAGTAAAGATTGTAAATACCGGTACCGTACTTCAAGTAGGCGATGGTATTGCTCGTATTCATGGTCTTGATGAAGTAATGGCAGGTGAATTAGTAGAATTTGAAGAGGGTACAATAGGCATTGCTCTGAATTTGGAATCAAATAATGTTGGTGTTGTATTAATGGGTGACGGTTTGATGATACAAGAAGGAAGTTCTGTAAAGGCAACAGGAAAAATTGCTCAGATACCAGTGAGTGAGGCCTATTTGGGTCGTGTTATAAATGCCCTGGCTAAACCTATTGATGGTAGGGGTGAAATTTCAGCTTCTGAATCTCGGTTAATTGAATCTCCC…
>Actinidia_tetramera
ATGGTACCCATTCGAGCCGACGAAATTAGTAATATTATCCGTGAACGTATTGAGCAATATAATAGAGAAGTAAAGATTGTAAATACCGGTACCGTACTTCAAGTAGGCGATGGTATTGCTCGTATTCATGGTCTTGATGAAGTAATGGCAGGTGAATTAGTAGCATTTGAAGAGGGTACAATAGGCATTGCTCTGAATTTGGAATCAAATAATGTTGGTGTTGTATTAATGGGTGACGGTTTGATGATACAAGAAGGAAGTTCTGTAAAGGCAACAGGAAAAATTGCTCAGATACCAGTGAGTGAGGCCTATTTGGGTCGTGTTATAAATGCCCTGGCTAAACCTATTGATGGTAGGGGTGAAATTTCAGCTTCTGAATCTCGGTTAATTGAATCTCCC…
>Adinandra_angustifolia
ATGGTAACCATTCGAGCCGACGAAATTAGTAATATTATCCGTGAACGTATTGAGCAATATAATAGAGAAGTCAAGATTGTAAATACCGGTACCGTACTTCAAGTAGGCGATGGTATTGCTCGTATTCATGGTCTTGATGAAGTAATGGCAGGTGAATTAGTAGAATTTGAAGAGGGCACAATAGGCATTGCTTTGAATTTGGAATCAAATAATGTTGGTGTTGTATTAATGGGTGACGGTTTGATGATACAAGAAGGAAGTTCGGTAAAGGCAACAGGAAAAATTGCTCAGATACCAGTGAGTGAGGCCTATTTGGGTCGTGTTATAAATGCCCTGGCCAAACCTATTGATGGTAGAGGTGAAATTTCAGCTTCTGAATCTCGGTTAATTGAATCTCCC…
>Adinandra_millettii
ATGGTAACCATTCGAGCCGACGAAATTAGTAATATTATCCGTGAACGTATTGAGCAATATAATAGAGAAGTCAAGATTGTAAATACCGGTACCGTACTTCAAGTAGGCGATGGTATTGCTCGTATTCATGGTCTTGATGAAGTAATGGCAGGTGAATTAGTAGAATTTGAAGAGGGCACAATAGGCATTGCTTTGAATTTGGAATCAAATAATGTTGGTGTTGTATTAATGGGTGACGGTTTGATGATACAAGAAGGAAGTTCGGTAAAGGCAACAGGAAAAATTGCTCAGATACCAGTGAGTGAGGCCTATTTGGGTCGTGTTATAAATGCCCTGGCCAAACCTATTGATGGTAGAGGTGAAATTTCAGCTTCTGAATCTCGGTTAATTGAATCTCCC…
>Androsace_bulleyana
ATGGCAACTATTCGAGCCGACGAAATTAGTAATATTATCCGTGAACGTATTGAGCAATATAACAGAGAAGTAAAGATTGTAAATACTGGTACCGTACTTCAAGTAGGCGACGGTATTGTTCGTATTCATGGTCTTGATGAAGTAATGGCGGGTGAGTTAGTAGAATTTGAAGAGGGTACAATAGGCATTGCTCTGAATTTGGAATCAAATAATGTTGGTGTTGTATTAATGGGTGACGGTTTGCTGATACAAGAAGGAAGCTCTGTAAAAGCAACAGGAAAAATTGCTCAGATACCCGTGAGTGAGGCCTATTTGGGTCGTGTTATAAACGCCTTGGCTAAACCTATTGATGGTAGAGGTGAAATTTCAGCTTCTGAATCTCGGTTAATTGAATCTCCG…
>Anneslea_fragrans
ATGGTAACCATTCGAGCCGACGAAATTAGTAATATTATCCGTGAACGTATTGAGCAATATAATAGAGAAGTAAAGATTGTAAATACCGGTACCGTACTTCAAGTAGGCGATGGTATTGCTCGTATTCATGGTCTTGATGAAGTAATGGCAGGTGAATTAGTAGAATTTGAAGAGGGCACAATAGGCATTGCTTTGAATTTGGAATCAAATAATGTTGGTGTTGTATTAATGGGTGACGGTTTGATGATACAAGAAGGAAGTTCTGTAAAGGCAACAGGAAAAATTGCTCAGATACCAGTGAGTGAGGCCTATTTGGGTCGTGTTATAAATGCCCTGGCAAAACCTATTGATGGTAGAGGTGAAATTTCAGCTTCTGAATCTCGGTTAATTGAATCTCCC…
>Arbutus_unedo
ATGGGAACCATTCGAGCCGATGAAATTAGTAATACTATCCGTCAACGTATTGAGCAATATAATAGAGAAGTCACGATTGTAAATACCGGTACCGTACTTAAAGTAGGCGATGGTATTGCTCGTATTCATGGTCTTGATGAAGTAATGTCAGGTGAATTAGTAGAATTTCAAGAGGGTACAATAGGCATTGCTCTGAATCTAGAATCAAATAATGTTGGTGCTGTATTAATGGGTGACGGTTTGATGATACAAGAAGGGAGTTCTGTAAAGGCAACAGGAAAAATTGCTCAGATACCCGTGAGTGAGGCTTATCTGGGTCGTGTTATAAATGCCCTGGCTAAACCTATTGATGGTAGAGGTGAAATTTCATCTTCTGAAACTCGGTTAATTGAATCTCCC…
>Ardisia_polysticta
ATGGCAACTATTCGAGCCGACGAAATTAGTAATATTATCCGTGAACGTATTGAGCAATATAATAGAGAAGTAAAGATTGTAAATACCGGTACCGTACTTCAAGTAGGCGACGGTATTGCTCGTATTCATGGTCTTGATGAAGTAATGGCGGGTGAGTTAGTAGAATTTGAAGAGGGTACAATAGGCATTGCTCTGAATTTGGAATCAAATAATGTTGGTGTTGTATTAATGGGTGACGGCTTGCTGATACAAGAAGGAAGTTCTGTAAAAGCAACAGGAAAAATTGCTCAGATACCCGTGAGTGAGGCCTATTTGGGTCGTGTTATAAATGCCTTGGCTAAACCTATTGATGGTAGAGGTGAAATTTCAGCTTCTGAATCTCGGTTAATTGAATCTCCC…
>Barringtonia_fusicarpa
ATGGTAACCATTCGAGCCGACGAGATTAGTAATATTATCCGTGAACGTATTGAGCAATATAATAGAGAAGTAAAGATTGTAAATACCGGTACCGTACTTCAAGTAGGCGATGGTATTGCTCGTATTCATGGTCTTGATGAAGTAATGGCAGGTGAATTAGTAGAATTTGAAGAGGGTACAATAGGCATTGCTTTGAATTTGGAATCAAATAATGTTGGTGTTGTATTAATGGGTGACGGTTTGATGATACAAGAAGGAAGTTCTGTAAAGGCAACAGGAAAAATTGCTCAGATACCAGTGAGTGAGGACTATTTGGGTCGTGTTATAAATGCCTTGGCTAAACCTATTGATGGTAGAGGTGAAATTTCAGCCTCTGAATCTCGGTTAATTGAATCTCCC…
>Barringtonia_racemosa
ATGGTAACCATTCGAGCCGACGAGATTAGTAATATTATCCGTGAACGTATTGAGCAATATAATAGAGAAGTAAAGATTGTAAATACCGGTACCGTACTTCAAGTAGGCGATGGTATTGCTCGTATTCATGGTCTTGATGAAGTAATGGCAGGTGAATTAGTAGAATTTGAAGAGGGTACAATAGGCATTGCTTTGAATTTGGAATCAAATAATGTTGGTGTTGTATTAATGGGTGACGGTTTGATGATACAAGAAGGAAGTTCTGTAAAGGCAACAGGAAAAATTGCTCAGATACCAGTGAGTGAGGACTATTTGGGTCGTGTTATAAATGCCTTGGCTAAACCTATTGATGGTAGAGGTGAAATTTCAGCCTCTGAATCTCGGTTAATTGAATCTCCC…
>Bruinsmia_polysperma
ATGGTACCCATTCGAGCCGACGAAATTAGTAATATTATCCGTGAACGTATTGAGCAATATAATAGAGAAGTAAAGGTTGTAAATACCGGTACCGTACTTCAAGTAGGCGATGGTATTGCTCGTATTCATGGTCTTGGTGAAGTAATGGCAGGTGAATTAGTAGAATTTGAAGAGGGTACAATAGGCATTGCTCTGAATTTGGAATCGAATAATGTTGGTGTTGTATTAATGGGTGACGGTTTGATGATACAAGAAGGAAGTTCTGTAAAGGCAACAGGAAAAATTGCTCAGATACCAGTGAGTGAGGCCTATTTGGGTCGTGTTATAAATGCCCTGGCTAAACCTATTGATGGTAGAGGTGAAATTTCCGCTTCTGAATCGCGGTTAATTGAATCTCCC…
>Camellia_yunnanensis
ATGGTAACCATTCGAGCCGACGAAATTAGTAATATTATCCGTGAACGTATTGAGCAATATAATAGAGAAGTAACGATTGTAAATACCGGTACCGTACTTCAAGTAGGCGATGGTATTGCTCGTATTCATGGTCTTGATGAAGTAATGGCAGGTGAATTAGTAGAATTTGAAGAGGGTACAATAGGCATTGCTCTGAATTTGGAATCAAATAATGTTGGTGTTGTATTAATGGGTGATGGTTTGATGATACAAGAAAGAAGTTCTGTAAAGGCAACAGGAAAAATTGCTCAGATACCTGTGAGTGAGGCCTATTTGGGTCGTGTTATAAATGCCCTGGCTAAACCTATTGATGGTAGAGGTGAAATTTCAGCTTCTGAATCTCGGTTAATTGAATCTCCC…
>Clematoclethra_scandens
ATGGTACCCATTCGAGCCGACGAAATTAGTAATATTATCCGTGAACGTATTGAGCAATATAATAGAGAAGTAAAGATTGTAAATACCGGTACCGTACTTCAAGTAGGCGATGGTATTGCTCGTATTCATGGTCTTGATGAAGTAATGGCAGGTGAATTAGTCGAATTTGAAGAGGGTACAATAGGCATTGCTCTGAATTTGGAATCAAATAATGTTGGTGTTGTATTAATGGGTGACGGTTTGATGATACAAGAAGGAAGTTCTGTAAAGGCAACAGGAAAAATTGCTCAGATACCAGTGAGTGAGGCCTATTTGGGTCGTGTTGTAAATGCCCTGGCTAAACCTATTGATGGTAGGGGTGAAATTTCAGCTTCTGAATCTCGGTTAATTGAATCTCCC…
>Diospyros_glaucifolia
ATGGTAACCATTCGAGCCGACGAAATTAGTAATATTATCCGTGAACGTATTGAGCAATATAATAGAGAAGTAAAGATTGTAAATACCGGTACCGTACTTCAAGTAGGTGACGGTATTGCTCGTATTCATGGTCTTGATGAAGTAATGGCGGGCGAGTTAGTAGAATTTGAAGAGGGTACAATAGGCATTGCCCTGAATTTGGAATCAAATAATGTTGGTGTTGTATTAATGGGTGACGGTTTGATGATACAAGAAGGAAGTTCTGTAAAGGCAACAGGAAAAATTGCTCAGATACCAGTGAGTGAGGGCTATTTGGGTCGTGTTATAAATGCCCTGGCTAAACCTATTGATGGTAGAGGTGAAATTTCATCTTCTGAATCTCGATTAATTGAATCCCCC…
>Diospyros_kaki
ATGGTAACCATTCGAGCCGACGAAATTAGTAATATTATCCGTGAACGTATTGAGCAATATAATAGAGAAGTAAAGATTGTAAATACCGGTACCGTACTTCAAGTAGGTGACGGTATTGCTCGTATTCATGGTCTTGATGAAGTAATGGCGGGCGAGTTAGTAGAATTTGAAGAGGGTACAATAGGCATTGCCCTGAATTTGGAATCAAATAATGTTGGTGTTGTATTAATGGGTGACGGTTTGATGATACAAGAAGGAAGTTCTGTAAAGGCAACAGGAAAAATTGCTCAGATACCAGTGAGTGAGGGCTATTTGGGTCGTGTTATAAATGCCCTGGCTAAACCTATTGATGGTAGAGGTGAAATTTCAGCTTCTGAATCTCGATTAATTGAATCCCCC…
>Diospyros_lotus
ATGGTAACCATTCGAGCCGACGAAATTAGTAATATTATCCGTGAACGTATTGAGCAATATAATAGAGAAGTAAAGATTGTAAATACCGGTACCGTACTTCAAGTAGGTGACGGTATTGCTCGTATTCATGGTCTTGATGAAGTAATGGCGGGCGAGTTAGTAGAATTTGAAGAGGGTACAATAGGCATTGCCCTGAATTTGGAATCAAATAATGTTGGTGTTGTATTAATGGGTGACGGTTTGATGATACAAGAAGGAAGTTCTGTAAAGGCAACAGGAAAAATTGCTCAGATACCAGTGAGTGAGGGCTATTTGGGTCGTGTTATAAATGCCCTGGCTAAACCTATTGATGGTAGAGGTGAAATTTCATCTTCTGAATCTCGATTAATTGAATCCCCC…
>Diospyros_oleifera
ATGGTAACCATTCGAGCCGACGAAATTAGTAATATTATCCGTGAACGTATTGAGCAATATAATAGAGAAGTAAAGATTGTAAATACCGGTACCGTACTTCAAGTAGGTGACGGTATTGCTCGTATTCATGGTCTTGATGAAGTAATGGCGGGCGAGTTAGTAGAATTTGAAGAGGGTACAATAGGCATTGCCCTGAATTTGGAATCAAATAATGTTGGTGTTGTATTAATGGGTGACGGTTTGATGATACAAGAAGGAAGTTCTGTAAAGGCAACAGGAAAAATTGCTCAGATACCAGTGAGTGAGGGCTATTTGGGTCGTGTTATAAATGCCCTGGCTAAACCTATTGATGGTAGAGGTGAAATTTCAGCTTCTGAATCTCGATTAATTGAATCCCCC…
>Diplopanax_stachyanthus
ATGGTAACCATTCGAGCCGACGAAATTAGTAATATTATCCGTGAACGTATTGAGCAATATAATAGAGAAGTAAAGATTGTAAATACCGGTACTGTACTTCAAGTAGGTGATGGCATTGCTCGTATTCATGGTCTTGATGAAGTAATGGCAGGTGAATTAGTAGAATTTGAAGAGGGTACAATAGGCATTGCTTTGAATTTGGAATCAAACAATGTTGGTGTTGTATTAATGGGTGACGGTTTGATGATACAAGAAGGAAGTTCTGTAAAAGCAACAGGAAGAATTGCTCAGATACCGGTGAGTGAGGCCTATTTGGGTCGTGTTATAAACGCCCTGGCTAAACCTATTGATGGTAGAGGTGAAATTTCATCTTCTGAATCTCGGTTAATTGAATCTCCC…
>Impatiens pinfanensis
ATGGTAACCATTCGAGCCGATGAAATTAGTAATATTATCCGTGAACGTATTGAGCAATATAATAGAGAAATAAAGATTGTAAATACCGGTACTGTACTTCAAGTAGGCGATGGTATTGCTCGCATTCATGGGCTTGATGAAGTAATGGCTGGTGAATTAGTCGAATTTGAAGAAGGTACAATAGGCATTGCTCTAAATTTGGAATCAAATAATGTTGGTGTTGTATTAATGGGTGATGGTTTGATGATACAAGAAGGAAGTTCTGTAAAAGCAACAGGAAAAATTGCTCAGATACCAGTGAGTGAGGCCTATTTAGGTCGTGTTATAAATGCCCTGGCTAAACCGATTGATGGGAGAGGTGAAATTTTAGCTTCTGAATCTCGGTTAATTGAATCTCCT…
>Hydrangea_luteovenosa
ATGGTAACCATTCGAGCCGACGAAATTAGTAATATTATCCGTGAACGTATTGAGCAATATAATAGAGAAGTAAAGGTTGTAAATACCGGTACTGTACTTCAAGTAGGCGATGGCATTGCTCGTATTCATGGTCTTGATGAAGTAATGGCAGGTGAATTAGTAGAATTTGAAGAGGGTACAATAGGCATTGCTTTGAATTTGGAATCAAACAATGTTGGTGTTGTATTAATGGGTGACGGTTTGATGATACAAGAAGGAAGTTCTGTAAAAGCAACAGGAAGAATTGCTCAGATACCAGTGAGTGAGGCCTATTTGGGCCGTGTTATAAATGCCCTGGCTAAACCTATTGATGGTAGAGGTGAAATTTCAGCTTCTGAATCTCGGTTAATTGAATCTCCC…
>Hydrangea_serrata
ATGGTAACCATTCGAGCCGACGAAATTAGTAATATTATCCGTGAACGTATTGAGCAATATAATAGAGAAGTCAAAGTTGTAAATACCGGTACTGTACTTCAAGTAGGCGATGGCATTGCTCGTATTCATGGTCTTGATGAAGTAATGGCAGGTGAATTAGTAGAATTTGAAGAGGGTACAATAGGCATTGCTTTGAATTTGGAATCAAACAATGTTGGTGTTGTATTAATGGGTGACGGTTTGATGATACAAGAAGGAAGTTCTGTAAAAGCAACAGGAAGAATTGCTCAGATACCAGTGAGTGAGGCCTATTTGGGCCGTGTTATAAATGCCCTGGCTAAACCTATTGATGGTAGAGGTGAAATTTCAGCTTCTGAATCTCGGTTAATTGAATCTCCC…
>Lysimachia_coreana
ATGGCAACTATTCGAGCCGACGAAATTAGTAATATTATCCGTGAACGTATTGAGCAATATAATAGAGAAGTAAAGATTGTAAATACCGGTACTGTACTTCAAGTAGGCGACGGTATTGCTCGTATTCATGGTCTTGATGAAGTAATGGCAGGTGAGTTAGTAGAATTTGAAGAGGGTACAATAGGCATTGCTCTGAATTTGGAATCAAATAATGTTGGTGTTGTATTAATGGGTGACGGTTTGCTGATACAAGAAGGAAGTTCTGTAAAAGCAACAGGAAAAATTGCTCAGATACCCGTGAGTGAGGCTTATTTGGGTCGTGTTATAAATGCCTTGGCTAAACCTATTGATGGGAGAGGTGAAATTTCAGCTTCTGAATCTCGCTTAATTGAATCTCCC…
>Maesa_montana
ATGGCAACTATTCGAGCCGACGAAATTAGTAATATTATCCGTGAACGCATTGAGCAATATAATAGAGAAGTAAAGATTGTAAATACCGGTACCGTACTTCAAGTAGGCGATGGTATTGCTCGTATTCATGGTCTTGATGAAGTAATGGCAGGTGAATTAGTAGAATTTGAAGAGGGTACAATAGGAATTGCTCTGAATTTGGAATCAACTAATGTTGGTGTTGTATTAATGGGTGACGGTTTGATGATACAAGAAGGAAGTTCTGTAAAAGCAACAGGAAAAATTGCTCAGATACCAGTGAGTGACGCCTATTTGGGTCGTGTTATAAACGCCCTGGCTAAACCTATTGATGGGAGAGGTGAAATTTCAGCTTCTGAATCTCGGTTAATTGAATCCCCC…
>Melliodendron_xylocarpum
ATGGCAACCATTCGAGCCGACGAAATTAGTAATATTATCCGTGAACGTATTGAGCAATATAATAGAGAAGTAAAGGTTGTAAATACCGGTACCGTACTTCAAGTAGGCGATGGTATTGCTCGTATTCATGGTCTTGATGAAGTAATGGCAGGTGAATTAGTAGAATTTGAAGAGGGTACAATAGGCATTGCTCTGAATTTGGAATCGAATAATGTTGGTGTTGTATTAATGGGTGACGGTTTGATGATACAAGAAGGAAGTTCTGTAAAGGCAACAGGAAAAATTGCTCAGATACCAGTGAGTGAGGCCTATTTGGGTCGTGTTATAAATGCCCTGGCTAAACCTATTGATGGTAGAGGTGAAATTTCCGCTTCTGAATCTCGGTTAATTGAATCTCCC…
>Nyssa_sinensis
ATGGTAACCATTCGAGCCGACGAAATTAGTAATATTATCCGTGAACGTATTGAGCAATATAGTAGAGAAGTCAAGATTGTAAATACCGGTACTGTACTTCAAGTAGGCGATGGCATTGCTCGTATTCATGGTCTTGATGAAGTAATGGCAGGTGAATTAGTAGAATTTGAAGAGGGTACAATAGGCATTGCTTTGAATTTGGAATCAAACAATGTTGGTGTTGTATTAATGGGTGACGGTTTGATGATACAAGAAGGAAGTTCTGTAAAAGCAACAGGAAGAATTGCTCAGATACCAGTGAGTGAGGCCTATTTGGGTCGTGTTATAAATGCCCTGGCTAAACCTATTGATGGTAGAGGTGAAATTTCAGCTTCTGAATCTCGGTTAATTGAATCTCCC…
>Pentaphylax_euryoides
ATGGTAACCATTCGAGCCGACGAAATTAGTAATATTATCCGTGAACGTATTGAGCAATATAATAGAGAAGTAAAGATTGTAAATACCGGTACCGTACTTCAAGTAGGCGATGGTATTGCTCGTATTCATGGTCTTGATGAAGTAATGGCAGGTGAATTAGTAGAATTTGAAGAGGGTACAATTGGCATTGCTCTTAATTTGGAATCAAATAATGTTGGTGTTGTATTAATGGGTGACGGTTTGATGATACAAGAAGGAAGTTATGTAAAGGCAACAGGAAAAATTGCTCAGATACCTGTGAGTGAGGCCTATTTGGGTCGTGTTATAAATGCCCTGGCCAAACCTATTGATGGTAGAGGTGAAATTTCAGCTTCTGAATCTCGGTTAATTGAATCTCCC…
>Polyspora_speciosa
ATGGTAACCATTCGAGCCGACGAAATTAGTAATATTATCCGTGAACGTATTGAGCAATATAATAGAGAAGTAACGATTGTAAATACCGGTACCGTACTTCAAGTAGGCGATGGTATTGCTCGTATTCATGGTCTTGATGAAGTAATGGCAGGTGAATTAGTAGAATTTGAAGAGGGTACAATAGGCATTGCTCTGAATTTGGAATCAAATAATGTTGGTGTTGTATTAATGGGTGATGGTTTGATGATACAAGAAGGAAGTTCTGTAAAGGCAACAGGAAAAATTGCTCAGATACCTGTGAGTGAGGCCTATTTGGGTCGTGTTATAAATGCCCTGGCTAAACCTATTGATGGTAGAGGTGAAATTTCCGCTTCTGAATCTCGGTTAATTGAATCTCCC…
>Pouteria_campechiana
ATGGTAACCATTCGAGCCGACGAAATTAGTAATATTATCCGTGAACGTATTGAGCAATATAATAGAGAAGTAAAGATTGTAAATACCGGTACCGTACTTCAAGTAGGCGACAGTATTGCTCGTATTCATGGTCTTGATGAAGTAATGGCAGGTGAATTAGTAGAATTTGAAGAGGGTACAATAGGCATTGCTCTGAATTTGGAATCAAATAATGTTGGTGTTGTATTAATGGGTGATGGTTTGATGATACAAGAAGGAAGTTCTGTAAAGGCAACAGGAAAAATTGCTCAGATACCAGTGAGTGAGGCCTATTTGGGTCGTGTTATAAATGCCCTGGCTAAACCTATTGATGGTAGAGGTGAAATTTCAGCTTCTGAATCTCGGTTAATTGAATCTCCC…
>Primula_chrysochlora
ATGGCAACTATTCGAGCCGACGAAATTAGTAATATTATCCGTGAACGCATTGAGCAATATAACAGAGAAGTAAAGATTGTAAATACCGGTACCGTCCTTCAAGTAGGTGACGGTATTGCTCGTATTCATGGTCTTGATGAAGTAATGGCAGGCGAGTTAGTAGAATTTGAAGAAGGTACAATAGGCATTGCTCTTAATTTGGAATCAAATAATGTTGGTGTTGTATTAATGGGTGACGGTTTGCTGATACAAGAAGGAAGCTCTGTAAAAGCAACAGGAAAAATTGCCCAGATACCCGTGAGTGAGGCCTATTTGGGTCGTGTTATAAATGCATTGGCTAAACCTATTGATGGTAGAGGTGAAATTTCAGCTTCTGAATCTCGGTTAATTGAATCTCCC…
>Primula_persimilis
ATGGCAACTATTCGAGCCGATGAAATTAGTAATATTATCCGTGAACGCATTGAGCAATATAACAGAGAAGTAAAGATTGTAAATACTGGTACTGTCCTTCAAGTAGGTGACGGTATTGCTCGTATTCATGGTCTTGATGAAGTAATGGCAGGCGAGTTAGTAGAATTTGAAGAGGGTACAATAGGCATTGCTCTTAATTTGGAATCAAATAATGTCGGTGTTGTATTAATGGGTGACGGTTTGCTGATACAAGAAGGAAGCTCTGTAAAAGCAACAGGCAAAATTGCGCAGATACCCGTGAGTGAGGCCTATTTGGGCCGTGTTATAAATGCATTGGCTAAACCTATTGATGGTAGAGGTGAAATTTCCCCTTCTGAATCTCGGTTAATTGAATCTCCC…
>Primula_stenodonta
ATGGCAACTATTCGAGCCGACGAAATTAGTAATATTATCCGTGAACGCATTGAGCAATATAACAGAGAAGTAAAGATTGTAAATACCGGTACCGTCCTTCAAGTAGGTGACGGTATTGCTCGTATTCATGGTCTTGATGAAGTAATGGCAGGCGAGTTAGTAGAATTTGAAGAAGGTACAATAGGCATTGCTCTTAATTTGGAATCAAATAATGTTGGTGTTGTATTAATGGGTGACGGTTTGCTGATACAAGAAGGAAGCTCTGTAAAAGCAACAGGAAAAATTGCCCAGATACCCGTGAGTGAGGCCTATTTGGGTCGTGTTATAAATGCATTGGCTAAACCTATTGATGGTAGAGGTGAAATTTCAGCTTCTGAATCTCGGTTAATTGAATCTCCC…
>Pyrenaria_diospyricarpa
ATGGTAACCATTCGAGCCGACGAAATTAGTAATATTATCCGTGAACGTATTGAGCAATATAATAGAGAAGTAACGATTGTAAATACCGGTACCGTACTTCAAGTAGGCGATGGTATTGCTCGTATTCATGGTCTTGATGAAGTAATGGCAGGTGAATTAGTAGAATTTGAAGAGGGTACAATAGGCATTGCTCTGAATTTGGAATCAAATAATGTTGGTGTTGTATTAATGGGTGATGGTTTGATGATACAAGAAGGAAGTTCTGTAAAGGCAACAGGAAAAATTGCTCAGATACCTGTGAGTGAGGCCTATTTGGGTCGTGTTATAAATGCCCTGGCTAAACCTATTGATGGTAGAGGTGAAATTTCAGCTTCTGAATCTCGGTTAATTGAATCTCCC…
>Pyrola_rotundifolia
ATGGGAACCATTCGAGCCGACGAAATTAGTAATAATATCCGTCAACGTATTGAGCAATATAATAGAGAAGTAAAGGTTATAAATACTGGTACCGTACTTAAAGTAGGCGATGGTATTGCTCGTATTCATGGTCTTGATGAAGTAATGTCAGGTGAATTAGTAGAATTTCAAGAGGGTACAATAGGCATTGCTCTGAATCTGGAATCTACTAATGTTGGTGCTGTATTAATGGGTGACGGTTTGATGATACAACAAGGAAGTTTTGTCAAGGCAACAGGAAAAATTGCTCAGATACCTGTGAGTGAAGCCTATCTGAGTCGTGTTATAAATGCCCTGGCTAAACCTATTGATGGTAGAGGTGAAATTTCATCTTCTGAATCTCGGTTAATTGAATCTCCC…
>Hydrocera triflora
ATGGTAACCATTCGAGCTGATGAAATTAGTAATATTATCCGTGAACGTATTGAGCAATATAATAGAGAAATAAAGATTGTAAATACTGGTACTGTACTTCAAGTAGGCGACGGTATTGCTCGCATTCATGGTCTTGATGAAGTAATGGCTGGTGAATTAGTCGAATTTGAAGAGGGTACAATAGGCATTGCTCTAAATTTGGAATCAAATAATGTTGGTGTTGTATTAATGGGTGATGGTTTGATGATACAAGAAGGAAGTTCTGTAAAAGCAACAGGAAAAATTGCTCAGATACCAGTGAGTGAGGCCTATTTAGGTCGTGTTATAAATGCCCTGGCAAAACCGATTGATGGGAGAGGTGAAATTGCATCTTCTGAATCTCGGTTAATTGAATCTCCT…
>Schima_wallichii
ATGGTAACCATTCGAGCCGACGAAATTAGTAATATTATCCGTGAACGTATTGAGCAATATAATAGAGAAGTAACGATTGTAAATACCGGTACCGTACTTCAAGTAGGTGATGGTATTGCTCGTATTCATGGTCTTGATGAAGTAATGGCAGGTGAATTAGTAGAATTTGAAGAGGGTACAATAGGCATTGCTCTGAATTTGGAATCAAATAATGTTGGTGTTGTATTAATGGGTGACGGTTTGATGATACAAGAAGGAAGTTCTGTAAAGGCAACAGGAAAAATTGCTCAGATACCTGTGAGTGAGGCCTATTTGGGTCGTGTTATAAATGCCCTGGCTAAACCTATTGATGGTAGAGGTGAAATTTCAGCTTCTGAATCTCGGTTAATTGAATCTCCC…
>Sinojackia_xylocarpa
ATGGTAACCATTCGAGCCGACGAAATTAGTAATATTATCCGTGAACGTATTGAGCAATATAATAGAGAAGTAAAGGTTGTAAATACCGGTACCGTACTTCAAGTAGGCGATGGTATTGCTCGTATTCATGGTCTTGATGAAGTAATGGCAGGTGAATTAGTAGAATTTGAAGAGGGTACAATAGGCATTGCTCTGAATTTGGAATCGAATAATGTTGGTGTTGTATTAATGGGTGACGGTTTGATGATACAAGAAGGAAGTTCTGTAAAGGCAACAGGAAAAATTGCTCAGATACCAGTGAGTGAGGCCTATTTGGGTCGTGTTATAAATGCCCTGGCTAAACCTATTGATGGTAGAGGTGAAATTTCTGCTTCTGAATCTCGGTTAATTGAATCTCCC…
>Sladenia_celastrifolia
ATGGTAACCATTCGAGCTGACGAAATTAATAATATTATCCGTGAACGTATTGAGCAATATAATAGAGAAGTAAAGATTGTAAATACCGGTACCGTACTTCAAGTAGGCGATGGTATTGCTCGTATTCATGGTCTTGATGAAGTAATGGCAGGTGAATTAGTAGAATTTGAAGAGGGTACAATAGGCATTGCTCTGAATTTGGAATCCAATAATGTTGGTGTTGTATTAATGGGTGACGGTTTGATGATACAAGAAGGAAGTTCTGTAAAGGCAACAGGAAAAATTGCTCAGATACCCGTGAGTGAGGCCTATTTGGGTCGTGTTATAAATGCCCTGGCTAAACCTATTGATGGTAGAGGTGAAATTTCAGCTTCTGAATCTCGGTTAATTGAATCTCCC…
>Stewartia_rostrata
ATGGTAACCATTCGAGCCGACGAAATTAGTAATATTATCCGTGAACGTATTGAGCAATATAATAGAGAAGTAACGATTGTAAATACCGGTACCGTACTTCAAGTAGGCGATGGTATTGCTCGTATTCATGGTCTTGATGAAGTAATGGCAGGTGAATTAGTAGAATTTGAAGAGGGTACAATAGGCATTGCTCTGAATTTGGAATCAAATAATGTTGGTGTTGTATTAATGGGTGACGGTTTGATGATACAAGAAGGAAGTTCTGTAAAGGCAACAGGAAAAATTGCTCAGATACCTGTGAGTGAGGCCTATTTGGGCCGTGTTATAAATGCCCTGGCTAAACCTATTGATGGTAGAGGTGAAATTTCAGCTTCTGAATCTCGGTTAATTGAATCTCCC…
>Styrax_grandiflorus
ATGGTAACCATTCGAGCCGACGAAATTAGTAATATTATCCGTGAACGTATTGAGCAATATAATAGAGAAGTAAAGGTTGTAAATACCGGGACTGTACTTCAAGTAGGCGATGGTATTGCTCGTATTCATGGTCTTGATGAAGTAATGGCAGGTGAATTAGTTGAATTTGAAGAGGGTACAATAGGTATTGCTCTGAATTTGGAATCAAATAATGTTGGTGTTGTATTAATGGGTGACGGTTTGATGATACAAGAAGGAAGTTCTGTAAAGGCAACAGGAAAAATTGCTCAGATACCGGTAAGTGAGGCCTATTTGGGTCGTGTTATAAACGCCCTGGCTAAACCTATTGATGGTAGAGGTGAAATTTCAGCTTCTGAATCTCGGTTAATTGAATCTCCC…
>Symplocos_costaricana
ATGGTAACCATTCGAGCCGACGAAATTAGTAATATTATCCGTGAACGTATTGAGCAATATAATAGAGAAGTCAAGATTGTAAATACCGGTACCGTACTTCAAGTAGGCGATGGTATTGCTCGTATTCATGGTCTTGATGAAGTAATGGCGGGTGAATTAGTAGAATTTGAAGAGGGTACAATAGGCATTGCTCTGAATTTGGAATCAAATAATGTTGGTGTTGTATTAATGGGTGACGGTTTGATGATACAAGAAGGAAGTTCTGTAAAGGCAACAGGAAAAATTGCTCAGATACCAGTGAGTGAGGCCTATTTGGGCCGTGTTATAAATGCCCTGGCTAAACCTATTGATGGTAGAGGTGAAATTTCAGCTTCTGAATCTCGATTAATTGAATCTCCC…
>Symplocos_paniculata
ATGGTAACCATTCGAGCCGACGAAATTAGTAATATTATCCGTGAACGTATTGAGCAATATAATAGAGAAGTCACGATTGTAAATACCGGTACCGTACTTCAAGTAGGCGATGGTATTGCTCGTATTCATGGTCTTGATGAAGTAATGGCGGGTGAATTAGTAGAATTTGAAGAGGGTACAATAGGCATTGCTCTGAATTTGGAATCAAATAATGTTGGTGTTGTATTAATGGGTGACGGTTTGATGATACAAGAAGGAAGTTCTGTAAAGGCAACAGGAAAAATTGCTCAGATACCAGTGAGTGAGGCCTATTTGGGCCGTGTTATAAATGCCCTGGCTAAACCTATTGATGGTAGAGGTGAAATTTCAGCTTCTGAATCTCGATTAATTGAATCTCCC…
>Ternstroemia_gymnanthera
ATGGTAACCATTCGAGCCGACGAAATTAGTAATATTATCCGTGAACGTATTGAGCAATATAATAGAGAAGTAAAGATTGTAAATACCGGTACCGTACTTCAAGTAGGCGATGGTATTGCTCGTATTCATGGTCTTGATGAAGTAATGGCAGGTGAATTAGTAGAATTTGAAGAGGGCACAATAGGCATTGCTTTGAATTTGGAATCAAATAATGTTGGTGTTGTATTAATGGGTGACGGTTTGATGATACAAGAAGGAAGTTCTGTAAAGGCAACAGGAAAAATTGCTCAGATACCAGTGAGTGAGGCCTATTTGGGTCGTGTTATAAATGCCCTGGCAAAACCTATTGATGGTAGAGGTGAAATTTCAGCTTCTGAATCTCGGTTAATTGAATCTCCC…
>Vaccinium_macrocarpon
ATGGGAACCATTCGAGCCGACGAAATTAGTAATACTATCCGTCAACGTATTAAGCAATATAATAGAAAAGTAAAGATTGTAAATACCGGTACCGTATTTAAAGTAGGTGATGGTATTGCTCGTATTCATGGTCTTGATGAAGTAATGTCAGGTGAATTAGTAGAATTTGAAGAGGGTACAATCGGAATTGCTCTGAATCTGGAATCAAACAATGTTGGTGCTGTATTAATGGGTGACGGTTTAATGATACAAGAAGGAAGTTCTGTAAAGGCAACAGGAAAAATTGCTCAGATACCCGTGAGTGAGGGCTATCTAGGTCGTGTTATAAATGCCCTGGCTAAACCTATTGATGGTAGAGGTGAAATTTCATCTTCTGAATCTCGGTTAATTGAATCTCCC…
